# Supplementary material for: Discovery of a Ni2+-dependent heterohexameric metformin hydrolase
Source: Nat Commun. 2024 Jul 20;15:6121. doi: 10.1038/s41467-024-50409-7 (PMC11271267; doi:10.1038/s41467-024-50409-7)
Supplement: Supplementary file 5 — Dataset 1 [file 41467_2024_50409_MOESM5_ESM.xlsx]

## Sheet: Sheet1
Primer name	Sequence (5'-3')
Primers for protein expression
MetCaCb-pET28a-S	GTGCCGCGCGGCAGCCATATGATGCTTGATCGAAAAACAGAGACA
MetCaCb-pET28a-A	CTCGAGTGCGGCCGCAAGCTTCTATTCGGCGGCGACCAG
MetCaCbMetAB-pET28a-S	GTGCCGCGCGGCAGCCATATGATGTGCCAGGTATGCGGCT
MetCaCbMetAB-pET28a-A	ACGGAGCTCGAATTCGGATCCCTATTCGGCGGCGACCAG
MetCaCbMetAB-pUC19-S	GACCATGATTACGCCAAGCTTATGTGCCAGGTATGCGGCT
MetCaCbMetAB-pUC19-A	AAAACGACGGCCAGTGAATTCCTATTCGGCGGCGACCAG
MetCaCb-MBP-S	GAGGGAAGGATTTCAGAATTCATGCTTGATCGAAAAACAGAGACA
MetCaCb-MBP-A	GACTCTAGAGGATCCGAATTCCTATTCGGCGGCGACCAG
MetCa-pET28a-S	TCGCGGATCCGAATTCATGCTTGATCGAAAAACAGAGACAGC
MetCa-pET28a-A	GTGCGGCCGCAAGCTTTTACGGTTGCTTGCCCTGC
MetCb-pET28a-S	TCGCGGATCCGAATTCATGAACCCAGCAAAATCCTATGCC
MetCb-pET28a-A	GTGCGGCCGCAAGCTTCTATTCGGCGGCGACCAG
Primers for gene deletion and replacement
MetCb-up-S	TATGACCATGATTACGAATTCAACAACATCAAGTCGCAGGAATAT
MetCb-up-A	CGTCGCCATCCTATAGGATTTTGCTGGGTTCATGA
MetCb-down-S	AATCCTATAGGATGGCGACGTCATCGA
MetCb-down-A	ACGACGGCCAGTGCCAAGCTTTTCAATCGTTCGTCGCTTCC
MetCb-test-S	ACATGTTCGAATACGACGTCGA
MetCb-test-A	ATCGCGACGTGCTGGTCGAACGGAT
pEX18-test-S	GACTGGAAAGCGGGCAGTGAGCGCAACGCAATTAA
pEX18-test-A	ATTCGCCATTCAGGCTGCGCAACTGTTGGGAAGG
MetCb-inner-S	AGCGGCAAGATGGGCTATCTGCAT
MetCb-inner-A	ATCGATAGGCTCGACCGATCAG
MetCa-up-S	CCATGATTACGAATTCGCGTTCTGTTCATCGAAAATGTCG
MetCa-up-A	CTCCTCCCTGAGAATTCGCTGTTCCTCCCAA
MetCa-down-S	TGGGAGGAACAGCGAATTCTCAGGGAGGAGATTAAGTCATG
MetCa-down-A	GGCCAGTGCCAAGCTTCGTTGAAATTGAAGCCGAGGTACT
MetCa-test-S	GCTGACACCGCCACGCTT
MetCa-test-A	CGACGCAGTATTTTCCCT
MetCa-inner-S	CTTGGGATTGAGGCTGTT
MetCa-inner-A	CGACGCAGTATTTTCCCT
MetAB-up-S	TATGACCATGATTACGAATTCCTTGATGTTGTTGCCCGGC
MetAB-up-A	AGATAGCCATGAGCTCACCATCGCCTCA
MetAB-down-S	TGGTGAGCTCATGGCTATCTCCCGCTCTTGCT
MetAB-down-A	ACGACGGCCAGTGCCAAGCTTACACCTGAAGCGGCAGTCTG
MetAB-test-S	CTTGGGATTGAGGCTGTT
MetAB-test-A	TTGTCTTGTCGCATAGGG
MetAB-inner-S	CGAAATCGCAGTAGGGTG
MetAB-inner-A	AAATGTCGGTAATCTTGC
MetCaCb-pBBR-S	GCTTGATATCGAATTCTATGCTTGATCGAAAAACAGAGACAGCA
MetCaCb-pBBR-A	TAGAACTAGTGGATCCCTATTCGGCGGCGACCAG
MetAB-pBBR-S	GCTTGATATCGAATTCTATGTGCCAGGTATGCGGCT
MetAB-pBBR-A	TAGAACTAGTGGATCCCTACTGAAGTGCTTGCCGAGC
Primers for homologous protein expression
AcMetCaCb-S	GTGCCGCGCGGCAGCCATATGATGCTTGATCGAAAAGCAGACA
AcMetCaCb-A	ACGGAGCTCGAATTCGGATCCTTACTCTGCGGCGACAAGATC
HmMetCaCb-S	GTGCCGCGCGGCAGCCATATGATGAGTGAGGCGCCTAGCC
HmMetCaCb-A	ACGGAGCTCGAATTCGGATCCTTAGCTTGCGGGCTGCGT
RsMetCaCb-S	GTGCCGCGCGGCAGCCATATGATGAGCACTGATGGACACCAAGC
RsMetCaCb-A	ACGGAGCTCGAATTCGGATCCTTATTTAAGGTCTTCTCGCTTGATGC
Primers for gene mutants
D183A-S	GCTATCTGCATGTCGCTTGCCATCTCGACGC
D183A-A	GCGTCGAGATGGCAAGCGACATGCAGATAGC
H185A-S	CTGCATGTCGATTGCGCTCTCGACGCCGGACC
H185A-A	GGTCCGGCGTCGAGAGCGCAATCGACATGCAG
D187A-S	GATTGCCATCTCGCCGCCGGACCCGAC
D187A-A	GTCGGGTCCGGCGGCGAGATGGCAATC
D276A-S	GTACTTCACCTGGGCCACGGACTCGATCG
D276A-A	CGATCGAGTCCGTGGCCCAGGTGAAGTAC
D278A-S	TCACCTGGGACACGGCCTCGATCGACATAAG
D278A-A	CTTATGTCGATCGAGGCCGTGTCCCAGGTGA
N199A-S	GCAACCTGATCACCGCCTGCTCCGGCGCGC
N199A-A	GCGCGCCGGAGCAGGCGGTGATCAGGTTGC
S289A-S	TGCCCGCCAACGCCGCGCCGGAA
S289A-A	TTCCGGCGCGGCGTTGGCGGGCA
E320A-S	ATTCTCGATATCGTCGCGCTCTGCCCGTACTTC
E320A-A	GAAGTACGGGCAGAGCGCGACGATATCGAGAAT
N199H-S	CAACCTGATCACCCACTGCTCCGGCGC
N199H-A	GCGCCGGAGCAGTGGGTGATCAGGTTG
