# Supplementary material for: Discovery of a Ni2+-dependent heterohexameric metformin hydrolase
Source: Nat Commun. 2024 Jul 20;15:6121. doi: 10.1038/s41467-024-50409-7 (PMC11271267; doi:10.1038/s41467-024-50409-7)
Supplement: Supplementary file 7 — Source Data [file 41467_2024_50409_MOESM7_ESM.xlsx]

## Sheet: Summary
	[Source data file] Discovery of a unique Ni2+-dependent heterohexameric metformin hydrolase
Manuscript	Fig. 1b	Conversion of metformin by cell extracts of E. coli expressing MetCaCb alone or together with MetAB in the presence of various transition metal ions
	Fig. 1c	Metformin hydrolase assays with purified MetCa, MetCb and co-purified MetCaCb
	Fig. 2a	Uncropped image of the gel shown in Fig. 2a.
	Fig. 2b	The size exclusion chromatography (SEC) and fraction activity analyses of the His-tagged MetCaCb complex
	Fig.2b insert	Uncropped image of the gel shown in Fig. 2b.
	Fig. 2d	Guanylurea production at various temperatures and pH 9.0
	Fig. 2e	Guanylurea production from metformin at various pH values
	Fig. 2f	Guanylurea production at various metformin concentrations was determined at pH 9.0 and pH 10.0
	Fig. 2g	Guanylurea production at various 1-methylbiguanide concentrations was determined at pH 9.0
	Fig. 4b	Determination of the molecular weight of MetCaCb-like protein pairs by gel filtration
	Fig. 4c	Assessment of the metformin hydrolase activity of the MetCaCb-like protein pairs
Supplementary	Fig. S2a	Conversion of metformin by cell extracts of E. coli expressing different combinations of MetABCaCb in the presence or absence of 200 μM nickel ion
	Fig. S2e	A representative result of the time-dependent production of guanylurea and dimethylamine from a standard metformin hydrolase assay
	Fig. S2f	Hydrolase activity of MetCaCb toward various substrates
	Table S1	Kinetic parameters of MetCaCb and its variants for metformin or 1-methylbiguanide

## Sheet: Fig 1b
Fig. 1b	Conversion of metformin by cell extracts of E. coli expressing MetCaCb alone or together with MetAB in the presence of various transition metal ions
		MetCaCb						MetCaCb+MetAB
		GUA production (pmol s-1 mg protein-1)						GUA production (pmol s-1 mg protein-1)
		Assay1	Assay2	Assay3	Average	SD		Assay1	Assay2	Assay3	Average	SD
	None	8.41446	10.141	12.6041	10.3865	2.1056		10.8671	10.7577	10.3317	10.6521	0.28287
	Ni2+	180.439	197.392	195.943	191.258	9.39751		154.952	176.405	168.039	166.465	10.8127
	Zn2+	ND	ND	ND	ND	ND		ND	ND	ND	ND	ND
	Mn2+	15.1688	20.8901	19.3885	18.4825	2.9663		8.8898	8.20022	8.40991	8.49998	0.35351
	Mg2+	10.0037	18.6309	13.752	14.1289	4.32595		5.83695	4.5519	6.53537	5.64141	1.00609
	Cu2+	ND	ND	ND	ND	ND		ND	ND	ND	ND	ND
	Co2+	40.7999	71.9808	73.316	62.0322	18.3998		67.2368	78.7975	70.2507	72.095	5.99695
	Fe3+	9.51295	4.45783	14.3859	9.45223	4.96432		3.74801	5.16315	4.33639	4.41585	0.71091
	Fe2+	8.80259	14.586	18.3334	13.9073	4.80153		9.37837	11.5472	11.2377	10.7211	1.17309

## Sheet: Fig 1c
Fig. 1c	Metformin hydrolase assays with purified MetCa, MetCb and co-purified MetCaCb
			With nickel						Without nickel						With nickel and ABH						With nickel and DMG
			GUA production (nmol s-1 mg protein-1)						GUA production (nmol s-1 mg protein-1)						GUA production (nmol s-1 mg protein-1)							GUA production (nmol s-1 mg protein-1)
			Assay1	Assay2	Assay3	Average	SD		Assay1	Assay2	Assay3	Average	SD		Assay1	Assay2	Assay3	Average	SD		Assay1	Assay2	Assay3	Average	SD
		MetCaCb	61.5116	62.474	67.3992	63.7949	3.15827		4.78148	5.45864	3.58493	4.60835	0.94878		0.08651	0.15957	0.14373	0.12993	0.03843		0.82676	1.15253	1.10092	1.02674	0.1751
		MetCa	0	0	0	0	0		0	0	0	0	0
		MetCb	0	0	0	0	0		0	0	0	0	0
		MetCa+MetCb	0	0	0	0	0		0	0	0	0	0

## Sheet: Fig. 2a
Fig. 2a	Uncropped image of the gel shown in Fig. 2a. Lanes 1 and 6 are protein marker; Lane 2: MBP-tagged MetCa; Lane 3: Co-purified MBP-tagged MetCa and tag free MetCb; Lane 4: same sample with lane 3 but half loading; Lane 5: same sample with lane 2 but half loading.

## Sheet: Fig 2b
Fig. 2b	The size exclusion chromatography (SEC) and fraction activity analyses of the His-tagged MetCaCb complex
									Size exclusion chromatography (SEC)
		GUA(mM)							Elution volume (mL)	mUV
	Fractions (mL)	Assay1	Assay2	Assay3	Average	SD			0	63.599
	7.842	0	0	0	0	0			0.008	63.606
	8.342	0	0	0	0	0			0.016	63.612
	8.842	0	0	0	0	0			0.024	63.645
	9.342	0	0	0	0	0			0.032	63.693
	9.842	0	0	0	0	0			0.04	63.732
	10.342	0	0	0	0	0			0.048	63.762
	10.842	3.00312	3.02004	2.94785	2.99034	0.03775			0.056	63.806
	11.342	7.00596	6.78565	6.93601	6.90921	0.11257			0.064	63.842
	11.842	7.59645	7.26682	7.45822	7.4405	0.16553			0.072	63.879
	12.342	5.364	5.22749	5.21111	5.26753	0.08394			0.08	63.914
	12.842	3.27383	3.28517	3.26977	3.27626	0.00798			0.088	63.965
	13.342	1.26693	1.21029	1.20576	1.22766	0.03408			0.096	64.01
	13.842	0.24738	0.22978	0.23965	0.23894	0.00882			0.104	64.053
	14.342	0.1462	0.13138	0.13336	0.13698	0.00805			0.112	64.089
	14.842	0.000623	0.00118	0.000726	0.000843	0.00029636			0.12	64.13
	15.342	0	0	0	0	0			0.128	64.174
	15.842	0	0	0	0	0			0.136	64.182
	16.342	0	0	0	0	0			0.144	64.166
									0.152	64.134
									0.16	64.083
									0.168	64.034
									0.176	63.996
									0.184	63.956
									0.192	63.915
									0.2	63.886
									0.208	63.856
									0.216	63.82
									0.224	63.792
									0.232	63.761
									0.24	63.737
									0.248	63.707
									0.256	63.68
									0.264	63.661
									0.272	63.658
									0.28	63.648
									0.288	63.64
									0.296	63.627
									0.304	63.61
									0.312	63.6
									0.32	63.673
									0.328	64.345
									0.336	68.887
									0.344	79.213
									0.352	85.582
									0.36	89.857
									0.368	97.568
									0.376	102.508
									0.384	102.451
									0.392	101.222
									0.4	100.25
									0.408	98.812
									0.416	96.674
									0.424	94.319
									0.432	91.905
									0.44	89.382
									0.448	86.924
									0.456	84.85
									0.464	83.221
									0.472	81.847
									0.48	80.735
									0.488	79.842
									0.496	79.131
									0.504	78.522
									0.512	78.004
									0.52	77.529
									0.528	77.09
									0.536	76.713
									0.544	76.414
									0.552	76.148
									0.56	75.913
									0.568	75.709
									0.576	75.527
									0.584	75.339
									0.592	75.117
									0.6	74.908
									0.608	74.68
									0.616	74.43
									0.624	74.215
									0.632	73.975
									0.64	73.773
									0.648	73.561
									0.656	73.367
									0.664	73.198
									0.672	73.016
									0.68	72.846
									0.688	72.643
									0.696	72.471
									0.704	72.325
									0.712	72.174
									0.72	72.014
									0.728	71.862
									0.736	71.696
									0.744	71.564
									0.752	71.412
									0.76	71.271
									0.768	71.105
									0.776	70.961
									0.784	70.826
									0.792	70.671
									0.8	70.527
									0.808	70.367
									0.816	70.242
									0.824	70.102
									0.832	69.977
									0.84	69.892
									0.848	69.763
									0.856	69.645
									0.864	69.544
									0.872	69.43
									0.88	69.306
									0.888	69.192
									0.896	69.09
									0.904	68.986
									0.912	68.875
									0.92	68.781
									0.928	68.706
									0.936	68.606
									0.944	68.518
									0.952	68.42
									0.96	68.327
									0.968	68.232
									0.976	68.142
									0.984	68.064
									0.992	68.013
									1	67.948
									1.008	67.874
									1.016	67.808
									1.024	67.746
									1.032	67.68
									1.04	67.613
									1.048	67.532
									1.056	67.447
									1.064	67.382
									1.072	67.326
									1.08	67.274
									1.088	67.232
									1.096	67.169
									1.104	67.111
									1.112	67.058
									1.12	67.008
									1.128	66.954
									1.136	66.899
									1.144	66.841
									1.152	66.784
									1.16	66.738
									1.168	66.692
									1.176	66.648
									1.184	66.608
									1.192	66.589
									1.2	66.554
									1.208	66.492
									1.216	66.437
									1.224	66.399
									1.232	66.355
									1.24	66.331
									1.248	66.325
									1.256	66.282
									1.264	66.226
									1.272	66.162
									1.28	66.121
									1.288	66.096
									1.296	66.072
									1.304	66.048
									1.312	66.03
									1.32	66.006
									1.328	65.972
									1.336	65.935
									1.344	65.908
									1.352	65.882
									1.36	65.855
									1.368	65.831
									1.376	65.807
									1.384	65.78
									1.392	65.744
									1.4	65.717
									1.408	65.685
									1.416	65.67
									1.424	65.655
									1.432	65.626
									1.44	65.589
									1.448	65.56
									1.456	65.54
									1.464	65.507
									1.472	65.471
									1.48	65.445
									1.488	65.426
									1.496	65.417
									1.504	65.402
									1.512	65.377
									1.52	65.355
									1.528	65.332
									1.536	65.312
									1.544	65.295
									1.552	65.263
									1.56	65.241
									1.568	65.23
									1.576	65.206
									1.584	65.186
									1.592	65.173
									1.6	65.17
									1.608	65.16
									1.616	65.147
									1.624	65.131
									1.632	65.103
									1.64	65.085
									1.648	65.071
									1.656	65.058
									1.664	65.039
									1.672	65.029
									1.68	65.009
									1.688	64.978
									1.696	64.96
									1.704	64.941
									1.712	64.93
									1.72	64.92
									1.728	64.91
									1.736	64.897
									1.744	64.886
									1.752	64.872
									1.76	64.856
									1.768	64.826
									1.776	64.817
									1.784	64.815
									1.792	64.793
									1.8	64.78
									1.808	64.78
									1.816	64.774
									1.824	64.761
									1.832	64.747
									1.84	64.739
									1.848	64.725
									1.856	64.73
									1.864	64.736
									1.872	64.704
									1.88	64.691
									1.888	64.683
									1.896	64.662
									1.904	64.654
									1.912	64.635
									1.92	64.61
									1.928	64.596
									1.936	64.609
									1.944	64.609
									1.952	64.6
									1.96	64.591
									1.968	64.581
									1.976	64.557
									1.984	64.55
									1.992	64.558
									2	64.549
									2.008	64.522
									2.016	64.511
									2.024	64.519
									2.032	64.502
									2.04	64.477
									2.048	64.469
									2.056	64.459
									2.064	64.448
									2.072	64.432
									2.08	64.43
									2.088	64.425
									2.096	64.409
									2.104	64.393
									2.112	64.381
									2.12	64.377
									2.128	64.355
									2.136	64.35
									2.144	64.35
									2.152	64.359
									2.16	64.346
									2.168	64.34
									2.176	64.331
									2.184	64.322
									2.192	64.318
									2.2	64.315
									2.208	64.3
									2.216	64.295
									2.224	64.291
									2.232	64.282
									2.24	64.278
									2.248	64.261
									2.256	64.243
									2.264	64.24
									2.272	64.24
									2.28	64.231
									2.288	64.217
									2.296	64.21
									2.304	64.21
									2.312	64.213
									2.32	64.201
									2.328	64.198
									2.336	64.181
									2.344	64.162
									2.352	64.153
									2.36	64.153
									2.368	64.16
									2.376	64.156
									2.384	64.142
									2.392	64.14
									2.4	64.14
									2.408	64.14
									2.416	64.133
									2.424	64.131
									2.432	64.102
									2.44	64.1
									2.448	64.105
									2.456	64.1
									2.464	64.098
									2.472	64.097
									2.48	64.111
									2.488	64.105
									2.496	64.091
									2.504	64.082
									2.512	64.076
									2.52	64.08
									2.528	64.076
									2.536	64.057
									2.544	64.055
									2.552	64.069
									2.56	64.063
									2.568	64.051
									2.576	64.058
									2.584	64.041
									2.592	64.027
									2.6	64.017
									2.608	63.999
									2.616	63.991
									2.624	63.982
									2.632	63.983
									2.64	63.99
									2.648	63.99
									2.656	63.98
									2.664	63.974
									2.672	63.98
									2.68	63.971
									2.688	63.97
									2.696	63.964
									2.704	63.948
									2.712	63.948
									2.72	63.941
									2.728	63.94
									2.736	63.947
									2.744	63.948
									2.752	63.949
									2.76	63.939
									2.768	63.924
									2.776	63.92
									2.784	63.919
									2.792	63.915
									2.8	63.92
									2.808	63.912
									2.816	63.912
									2.824	63.919
									2.832	63.92
									2.84	63.912
									2.848	63.901
									2.856	63.9
									2.864	63.9
									2.872	63.9
									2.88	63.909
									2.888	63.906
									2.896	63.909
									2.904	63.9
									2.912	63.891
									2.92	63.89
									2.928	63.882
									2.936	63.87
									2.944	63.854
									2.952	63.858
									2.96	63.86
									2.968	63.86
									2.976	63.86
									2.984	63.86
									2.992	63.859
									3	63.844
									3.008	63.842
									3.016	63.835
									3.024	63.839
									3.032	63.831
									3.04	63.821
									3.048	63.82
									3.056	63.82
									3.064	63.816
									3.072	63.802
									3.08	63.8
									3.088	63.798
									3.096	63.79
									3.104	63.79
									3.112	63.798
									3.12	63.8
									3.128	63.79
									3.136	63.78
									3.144	63.783
									3.152	63.79
									3.16	63.782
									3.168	63.782
									3.176	63.774
									3.184	63.768
									3.192	63.748
									3.2	63.748
									3.208	63.751
									3.216	63.745
									3.224	63.735
									3.232	63.73
									3.24	63.73
									3.248	63.731
									3.256	63.73
									3.264	63.739
									3.272	63.733
									3.28	63.722
									3.288	63.72
									3.296	63.729
									3.304	63.73
									3.312	63.722
									3.32	63.73
									3.328	63.725
									3.336	63.706
									3.344	63.7
									3.352	63.707
									3.36	63.71
									3.368	63.71
									3.376	63.713
									3.384	63.71
									3.392	63.693
									3.4	63.693
									3.408	63.7
									3.416	63.693
									3.424	63.699
									3.432	63.691
									3.44	63.69
									3.448	63.69
									3.456	63.681
									3.464	63.679
									3.472	63.67
									3.48	63.671
									3.488	63.68
									3.496	63.68
									3.504	63.674
									3.512	63.66
									3.52	63.66
									3.528	63.669
									3.536	63.67
									3.544	63.661
									3.552	63.656
									3.56	63.641
									3.568	63.646
									3.576	63.65
									3.584	63.65
									3.592	63.649
									3.6	63.634
									3.608	63.63
									3.616	63.628
									3.624	63.62
									3.632	63.622
									3.64	63.63
									3.648	63.623
									3.656	63.623
									3.664	63.632
									3.672	63.63
									3.68	63.627
									3.688	63.621
									3.696	63.611
									3.704	63.61
									3.712	63.61
									3.72	63.617
									3.728	63.61
									3.736	63.619
									3.744	63.612
									3.752	63.61
									3.76	63.61
									3.768	63.606
									3.776	63.6
									3.784	63.591
									3.792	63.598
									3.8	63.59
									3.808	63.578
									3.816	63.57
									3.824	63.57
									3.832	63.578
									3.84	63.572
									3.848	63.579
									3.856	63.58
									3.864	63.565
									3.872	63.554
									3.88	63.555
									3.888	63.56
									3.896	63.554
									3.904	63.541
									3.912	63.548
									3.92	63.545
									3.928	63.541
									3.936	63.554
									3.944	63.567
									3.952	63.566
									3.96	63.56
									3.968	63.565
									3.976	63.569
									3.984	63.56
									3.992	63.56
									4	63.56
									4.008	63.56
									4.016	63.56
									4.024	63.551
									4.032	63.551
									4.04	63.56
									4.048	63.56
									4.056	63.56
									4.064	63.564
									4.072	63.558
									4.08	63.545
									4.088	63.54
									4.096	63.535
									4.104	63.53
									4.112	63.532
									4.12	63.54
									4.128	63.532
									4.136	63.53
									4.144	63.53
									4.152	63.539
									4.16	63.54
									4.168	63.54
									4.176	63.54
									4.184	63.537
									4.192	63.52
									4.2	63.52
									4.208	63.52
									4.216	63.527
									4.224	63.524
									4.232	63.51
									4.24	63.51
									4.248	63.51
									4.256	63.505
									4.264	63.51
									4.272	63.503
									4.28	63.499
									4.288	63.5
									4.296	63.5
									4.304	63.505
									4.312	63.52
									4.32	63.526
									4.328	63.53
									4.336	63.524
									4.344	63.513
									4.352	63.5
									4.36	63.489
									4.368	63.488
									4.376	63.487
									4.384	63.488
									4.392	63.49
									4.4	63.49
									4.408	63.49
									4.416	63.489
									4.424	63.489
									4.432	63.49
									4.44	63.49
									4.448	63.482
									4.456	63.487
									4.464	63.5
									4.472	63.501
									4.48	63.5
									4.488	63.497
									4.496	63.482
									4.504	63.49
									4.512	63.49
									4.52	63.481
									4.528	63.484
									4.536	63.49
									4.544	63.482
									4.552	63.484
									4.56	63.484
									4.568	63.49
									4.576	63.481
									4.584	63.469
									4.592	63.456
									4.6	63.443
									4.608	63.444
									4.616	63.45
									4.624	63.459
									4.632	63.468
									4.64	63.453
									4.648	63.452
									4.656	63.444
									4.664	63.448
									4.672	63.44
									4.68	63.445
									4.688	63.44
									4.696	63.431
									4.704	63.43
									4.712	63.429
									4.72	63.42
									4.728	63.421
									4.736	63.432
									4.744	63.44
									4.752	63.441
									4.76	63.447
									4.768	63.434
									4.776	63.43
									4.784	63.43
									4.792	63.442
									4.8	63.448
									4.808	63.44
									4.816	63.431
									4.824	63.437
									4.832	63.43
									4.84	63.421
									4.848	63.42
									4.856	63.429
									4.864	63.417
									4.872	63.402
									4.88	63.4
									4.888	63.401
									4.896	63.41
									4.904	63.41
									4.912	63.41
									4.92	63.401
									4.928	63.395
									4.936	63.399
									4.944	63.4
									4.952	63.4
									4.96	63.406
									4.968	63.404
									4.976	63.4
									4.984	63.408
									4.992	63.41
									5	63.401
									5.008	63.4
									5.016	63.4
									5.024	63.4
									5.032	63.392
									5.04	63.39
									5.048	63.39
									5.056	63.39
									5.064	63.393
									5.072	63.402
									5.08	63.41
									5.088	63.417
									5.096	63.42
									5.104	63.408
									5.112	63.4
									5.12	63.386
									5.128	63.388
									5.136	63.381
									5.144	63.386
									5.152	63.397
									5.16	63.399
									5.168	63.391
									5.176	63.39
									5.184	63.386
									5.192	63.39
									5.2	63.383
									5.208	63.37
									5.216	63.37
									5.224	63.361
									5.232	63.36
									5.24	63.36
									5.248	63.352
									5.256	63.35
									5.264	63.35
									5.272	63.35
									5.28	63.354
									5.288	63.359
									5.296	63.354
									5.304	63.367
									5.312	63.366
									5.32	63.36
									5.328	63.359
									5.336	63.351
									5.344	63.351
									5.352	63.346
									5.36	63.34
									5.368	63.334
									5.376	63.33
									5.384	63.336
									5.392	63.342
									5.4	63.35
									5.408	63.342
									5.416	63.343
									5.424	63.35
									5.432	63.351
									5.44	63.35
									5.448	63.358
									5.456	63.363
									5.464	63.36
									5.472	63.36
									5.48	63.36
									5.488	63.36
									5.496	63.36
									5.504	63.345
									5.512	63.348
									5.52	63.35
									5.528	63.341
									5.536	63.342
									5.544	63.333
									5.552	63.33
									5.56	63.322
									5.568	63.326
									5.576	63.33
									5.584	63.33
									5.592	63.33
									5.6	63.323
									5.608	63.32
									5.616	63.321
									5.624	63.33
									5.632	63.321
									5.64	63.318
									5.648	63.32
									5.656	63.32
									5.664	63.316
									5.672	63.313
									5.68	63.31
									5.688	63.31
									5.696	63.31
									5.704	63.302
									5.712	63.3
									5.72	63.301
									5.728	63.309
									5.736	63.307
									5.744	63.304
									5.752	63.3
									5.76	63.3
									5.768	63.3
									5.776	63.296
									5.784	63.299
									5.792	63.31
									5.8	63.302
									5.808	63.3
									5.816	63.296
									5.824	63.29
									5.832	63.29
									5.84	63.29
									5.848	63.292
									5.856	63.305
									5.864	63.31
									5.872	63.303
									5.88	63.306
									5.888	63.303
									5.896	63.3
									5.904	63.3
									5.912	63.302
									5.92	63.31
									5.928	63.294
									5.936	63.284
									5.944	63.29
									5.952	63.29
									5.96	63.296
									5.968	63.3
									5.976	63.304
									5.984	63.31
									5.992	63.303
									6	63.3
									6.008	63.299
									6.016	63.291
									6.024	63.29
									6.032	63.284
									6.04	63.295
									6.048	63.3
									6.056	63.3
									6.064	63.292
									6.072	63.297
									6.08	63.281
									6.088	63.28
									6.096	63.279
									6.104	63.269
									6.112	63.26
									6.12	63.26
									6.128	63.255
									6.136	63.259
									6.144	63.262
									6.152	63.27
									6.16	63.261
									6.168	63.26
									6.176	63.257
									6.184	63.263
									6.192	63.27
									6.2	63.273
									6.208	63.262
									6.216	63.267
									6.224	63.273
									6.232	63.28
									6.24	63.28
									6.248	63.275
									6.256	63.262
									6.264	63.26
									6.272	63.261
									6.28	63.27
									6.288	63.263
									6.296	63.253
									6.304	63.25
									6.312	63.25
									6.32	63.259
									6.328	63.259
									6.336	63.251
									6.344	63.267
									6.352	63.262
									6.36	63.26
									6.368	63.27
									6.376	63.271
									6.384	63.27
									6.392	63.252
									6.4	63.258
									6.408	63.26
									6.416	63.245
									6.424	63.249
									6.432	63.252
									6.44	63.266
									6.448	63.265
									6.456	63.255
									6.464	63.25
									6.472	63.247
									6.48	63.24
									6.488	63.249
									6.496	63.25
									6.504	63.25
									6.512	63.254
									6.52	63.26
									6.528	63.26
									6.536	63.26
									6.544	63.25
									6.552	63.241
									6.56	63.239
									6.568	63.231
									6.576	63.24
									6.584	63.24
									6.592	63.232
									6.6	63.225
									6.608	63.231
									6.616	63.239
									6.624	63.24
									6.632	63.24
									6.64	63.231
									6.648	63.234
									6.656	63.249
									6.664	63.249
									6.672	63.235
									6.68	63.23
									6.688	63.23
									6.696	63.238
									6.704	63.247
									6.712	63.24
									6.72	63.205
									6.728	63.192
									6.736	63.191
									6.744	63.202
									6.752	63.205
									6.76	63.21
									6.768	63.208
									6.776	63.21
									6.784	63.205
									6.792	63.21
									6.8	63.21
									6.808	63.199
									6.816	63.2
									6.824	63.2
									6.832	63.192
									6.84	63.19
									6.848	63.194
									6.856	63.198
									6.864	63.2
									6.872	63.2
									6.88	63.197
									6.888	63.19
									6.896	63.19
									6.904	63.19
									6.912	63.19
									6.92	63.185
									6.928	63.19
									6.936	63.19
									6.944	63.188
									6.952	63.189
									6.96	63.19
									6.968	63.19
									6.976	63.184
									6.984	63.179
									6.992	63.18
									7	63.181
									7.008	63.18
									7.016	63.178
									7.024	63.17
									7.032	63.177
									7.04	63.18
									7.048	63.171
									7.056	63.161
									7.064	63.16
									7.072	63.16
									7.08	63.16
									7.088	63.16
									7.096	63.16
									7.104	63.156
									7.112	63.15
									7.12	63.159
									7.128	63.169
									7.136	63.17
									7.144	63.166
									7.152	63.16
									7.16	63.151
									7.168	63.156
									7.176	63.163
									7.184	63.17
									7.192	63.17
									7.2	63.17
									7.208	63.161
									7.216	63.16
									7.224	63.16
									7.232	63.157
									7.24	63.159
									7.248	63.16
									7.256	63.16
									7.264	63.168
									7.272	63.175
									7.28	63.171
									7.288	63.163
									7.296	63.151
									7.304	63.157
									7.312	63.16
									7.32	63.154
									7.328	63.14
									7.336	63.137
									7.344	63.13
									7.352	63.122
									7.36	63.125
									7.368	63.144
									7.376	63.167
									7.384	63.178
									7.392	63.166
									7.4	63.16
									7.408	63.16
									7.416	63.154
									7.424	63.157
									7.432	63.164
									7.44	63.174
									7.448	63.171
									7.456	63.179
									7.464	63.17
									7.472	63.168
									7.48	63.158
									7.488	63.164
									7.496	63.153
									7.504	63.147
									7.512	63.14
									7.52	63.149
									7.528	63.16
									7.536	63.155
									7.544	63.149
									7.552	63.142
									7.56	63.154
									7.568	63.151
									7.576	63.15
									7.584	63.15
									7.592	63.158
									7.6	63.151
									7.608	63.175
									7.616	63.172
									7.624	63.18
									7.632	63.206
									7.64	63.21
									7.648	63.212
									7.656	63.23
									7.664	63.241
									7.672	63.252
									7.68	63.264
									7.688	63.284
									7.696	63.321
									7.704	63.35
									7.712	63.376
									7.72	63.399
									7.728	63.444
									7.736	63.5
									7.744	63.547
									7.752	63.599
									7.76	63.658
									7.768	63.732
									7.776	63.815
									7.784	63.896
									7.792	64.001
									7.8	64.111
									7.808	64.246
									7.816	64.376
									7.824	64.516
									7.832	64.688
									7.84	64.877
									7.848	65.063
									7.856	65.273
									7.864	65.515
									7.872	65.775
									7.88	66.059
									7.888	66.354
									7.896	66.669
									7.904	67.005
									7.912	67.37
									7.92	67.764
									7.928	68.186
									7.936	68.637
									7.944	69.1
									7.952	69.599
									7.96	70.125
									7.968	70.683
									7.976	71.267
									7.984	71.879
									7.992	72.521
									8	73.198
									8.008	73.893
									8.016	74.605
									8.024	75.339
									8.032	76.113
									8.04	76.916
									8.048	77.734
									8.056	78.554
									8.064	79.415
									8.072	80.291
									8.08	81.181
									8.088	82.102
									8.096	83.022
									8.104	83.965
									8.112	84.919
									8.12	85.903
									8.128	86.87
									8.136	87.835
									8.144	88.816
									8.152	89.815
									8.16	90.826
									8.168	91.816
									8.176	92.781
									8.184	93.768
									8.192	94.758
									8.2	95.744
									8.208	96.711
									8.216	97.667
									8.224	98.609
									8.232	99.528
									8.24	100.45
									8.248	101.362
									8.256	102.247
									8.264	103.107
									8.272	103.96
									8.28	104.805
									8.288	105.621
									8.296	106.429
									8.304	107.208
									8.312	107.969
									8.32	108.711
									8.328	109.431
									8.336	110.119
									8.344	110.793
									8.352	111.441
									8.36	112.067
									8.368	112.674
									8.376	113.235
									8.384	113.769
									8.392	114.305
									8.4	114.795
									8.408	115.286
									8.416	115.746
									8.424	116.185
									8.432	116.629
									8.44	117.062
									8.448	117.455
									8.456	117.803
									8.464	118.14
									8.472	118.455
									8.48	118.735
									8.488	118.997
									8.496	119.277
									8.504	119.525
									8.512	119.743
									8.52	119.94
									8.528	120.123
									8.536	120.321
									8.544	120.494
									8.552	120.621
									8.56	120.755
									8.568	120.865
									8.576	120.961
									8.584	121.042
									8.592	121.113
									8.6	121.167
									8.608	121.192
									8.616	121.209
									8.624	121.21
									8.632	121.196
									8.64	121.156
									8.648	121.104
									8.656	121.064
									8.664	120.998
									8.672	120.943
									8.68	120.882
									8.688	120.822
									8.696	120.742
									8.704	120.634
									8.712	120.518
									8.72	120.377
									8.728	120.242
									8.736	120.117
									8.744	120.016
									8.752	119.919
									8.76	119.801
									8.768	119.683
									8.776	119.587
									8.784	119.483
									8.792	119.38
									8.8	119.295
									8.808	119.22
									8.816	119.13
									8.824	119.014
									8.832	118.894
									8.84	118.765
									8.848	118.611
									8.856	118.437
									8.864	118.265
									8.872	118.06
									8.88	117.843
									8.888	117.6
									8.896	117.342
									8.904	117.085
									8.912	116.799
									8.92	116.502
									8.928	116.199
									8.936	115.878
									8.944	115.527
									8.952	115.136
									8.96	114.741
									8.968	114.327
									8.976	113.896
									8.984	113.471
									8.992	113.065
									9	112.655
									9.008	112.236
									9.016	111.799
									9.024	111.363
									9.032	110.929
									9.04	110.514
									9.048	110.088
									9.056	109.663
									9.064	109.235
									9.072	108.809
									9.08	108.419
									9.088	107.981
									9.096	107.528
									9.104	107.102
									9.112	106.679
									9.12	106.267
									9.128	105.872
									9.136	105.496
									9.144	105.119
									9.152	104.739
									9.16	104.352
									9.168	103.988
									9.176	103.619
									9.184	103.248
									9.192	102.869
									9.2	102.465
									9.208	102.078
									9.216	101.68
									9.224	101.285
									9.232	100.907
									9.24	100.559
									9.248	100.198
									9.256	99.828
									9.264	99.443
									9.272	99.067
									9.28	98.699
									9.288	98.345
									9.296	97.982
									9.304	97.623
									9.312	97.252
									9.32	96.88
									9.328	96.539
									9.336	96.177
									9.344	95.807
									9.352	95.449
									9.36	95.074
									9.368	94.736
									9.376	94.407
									9.384	94.057
									9.392	93.728
									9.4	93.415
									9.408	93.098
									9.416	92.792
									9.424	92.485
									9.432	92.192
									9.44	91.872
									9.448	91.548
									9.456	91.238
									9.464	90.919
									9.472	90.633
									9.48	90.36
									9.488	90.1
									9.496	89.826
									9.504	89.534
									9.512	89.257
									9.52	88.984
									9.528	88.72
									9.536	88.461
									9.544	88.21
									9.552	87.956
									9.56	87.715
									9.568	87.495
									9.576	87.263
									9.584	87.027
									9.592	86.789
									9.6	86.552
									9.608	86.325
									9.616	86.113
									9.624	85.906
									9.632	85.706
									9.64	85.513
									9.648	85.317
									9.656	85.124
									9.664	84.941
									9.672	84.75
									9.68	84.552
									9.688	84.351
									9.696	84.162
									9.704	83.985
									9.712	83.801
									9.72	83.628
									9.728	83.47
									9.736	83.309
									9.744	83.145
									9.752	82.965
									9.76	82.807
									9.768	82.664
									9.776	82.516
									9.784	82.366
									9.792	82.221
									9.8	82.067
									9.808	81.924
									9.816	81.783
									9.824	81.641
									9.832	81.486
									9.84	81.346
									9.848	81.199
									9.856	81.063
									9.864	80.937
									9.872	80.812
									9.88	80.686
									9.888	80.567
									9.896	80.452
									9.904	80.33
									9.912	80.214
									9.92	80.104
									9.928	79.986
									9.936	79.871
									9.944	79.736
									9.952	79.618
									9.96	79.504
									9.968	79.385
									9.976	79.283
									9.984	79.181
									9.992	79.069
									10	78.959
									10.008	78.852
									10.016	78.75
									10.024	78.64
									10.032	78.539
									10.04	78.448
									10.048	78.353
									10.056	78.241
									10.064	78.137
									10.072	78.036
									10.08	77.941
									10.088	77.828
									10.096	77.734
									10.104	77.649
									10.112	77.564
									10.12	77.475
									10.128	77.391
									10.136	77.311
									10.144	77.209
									10.152	77.123
									10.16	77.049
									10.168	76.979
									10.176	76.887
									10.184	76.802
									10.192	76.725
									10.2	76.639
									10.208	76.541
									10.216	76.458
									10.224	76.38
									10.232	76.307
									10.24	76.236
									10.248	76.158
									10.256	76.081
									10.264	76
									10.272	75.934
									10.28	75.873
									10.288	75.802
									10.296	75.737
									10.304	75.676
									10.312	75.606
									10.32	75.538
									10.328	75.465
									10.336	75.398
									10.344	75.34
									10.352	75.281
									10.36	75.233
									10.368	75.172
									10.376	75.121
									10.384	75.07
									10.392	75.014
									10.4	74.962
									10.408	74.918
									10.416	74.858
									10.424	74.815
									10.432	74.76
									10.44	74.719
									10.448	74.668
									10.456	74.632
									10.464	74.588
									10.472	74.554
									10.48	74.507
									10.488	74.465
									10.496	74.429
									10.504	74.392
									10.512	74.359
									10.52	74.322
									10.528	74.293
									10.536	74.274
									10.544	74.244
									10.552	74.205
									10.56	74.173
									10.568	74.145
									10.576	74.122
									10.584	74.084
									10.592	74.042
									10.6	74.007
									10.608	73.982
									10.616	73.961
									10.624	73.926
									10.632	73.892
									10.64	73.878
									10.648	73.859
									10.656	73.836
									10.664	73.816
									10.672	73.792
									10.68	73.773
									10.688	73.751
									10.696	73.735
									10.704	73.717
									10.712	73.706
									10.72	73.687
									10.728	73.664
									10.736	73.652
									10.744	73.64
									10.752	73.64
									10.76	73.631
									10.768	73.63
									10.776	73.632
									10.784	73.64
									10.792	73.649
									10.8	73.657
									10.808	73.673
									10.816	73.692
									10.824	73.717
									10.832	73.752
									10.84	73.785
									10.848	73.83
									10.856	73.895
									10.864	73.953
									10.872	74.025
									10.88	74.121
									10.888	74.23
									10.896	74.343
									10.904	74.473
									10.912	74.61
									10.92	74.776
									10.928	74.968
									10.936	75.177
									10.944	75.426
									10.952	75.707
									10.96	76.02
									10.968	76.37
									10.976	76.763
									10.984	77.209
									10.992	77.707
									11	78.26
									11.008	78.882
									11.016	79.583
									11.024	80.373
									11.032	81.251
									11.04	82.231
									11.048	83.335
									11.056	84.546
									11.064	85.886
									11.072	87.376
									11.08	89.027
									11.088	90.826
									11.096	92.788
									11.104	94.948
									11.112	97.325
									11.12	99.91
									11.128	102.714
									11.136	105.739
									11.144	109.012
									11.152	112.573
									11.16	116.415
									11.168	120.571
									11.176	125.027
									11.184	129.752
									11.192	134.805
									11.2	140.177
									11.208	145.894
									11.216	151.906
									11.224	158.251
									11.232	164.977
									11.24	172.021
									11.248	179.352
									11.256	187.033
									11.264	195.081
									11.272	203.443
									11.28	212.175
									11.288	221.322
									11.296	230.842
									11.304	240.686
									11.312	250.901
									11.32	261.419
									11.328	272.189
									11.336	283.172
									11.344	294.379
									11.352	305.888
									11.36	317.794
									11.368	329.829
									11.376	341.891
									11.384	354.044
									11.392	366.343
									11.4	378.807
									11.408	391.384
									11.416	403.979
									11.424	416.425
									11.432	428.71
									11.44	440.897
									11.448	452.868
									11.456	464.546
									11.464	475.838
									11.472	486.711
									11.48	497.139
									11.488	506.953
									11.496	516.117
									11.504	524.608
									11.512	532.405
									11.52	539.454
									11.528	545.824
									11.536	551.504
									11.544	556.398
									11.552	560.425
									11.56	563.569
									11.568	565.772
									11.576	567.012
									11.584	567.405
									11.592	567.078
									11.6	565.96
									11.608	564.159
									11.616	561.747
									11.624	558.726
									11.632	555.329
									11.64	551.762
									11.648	548.051
									11.656	544.366
									11.664	540.623
									11.672	536.987
									11.68	533.543
									11.688	530.229
									11.696	527.066
									11.704	524.041
									11.712	521.307
									11.72	518.748
									11.728	516.262
									11.736	513.968
									11.744	511.76
									11.752	509.574
									11.76	507.491
									11.768	505.544
									11.776	503.606
									11.784	501.464
									11.792	499.223
									11.8	496.929
									11.808	494.526
									11.816	492.101
									11.824	489.837
									11.832	487.698
									11.84	485.563
									11.848	483.188
									11.856	480.682
									11.864	478.269
									11.872	475.955
									11.88	473.804
									11.888	471.679
									11.896	469.494
									11.904	467.16
									11.912	464.763
									11.92	462.411
									11.928	460.107
									11.936	457.7
									11.944	455.167
									11.952	452.647
									11.96	450.29
									11.968	447.923
									11.976	445.456
									11.984	443.01
									11.992	440.558
									12	438.08
									12.008	435.683
									12.016	433.338
									12.024	430.882
									12.032	428.197
									12.04	425.399
									12.048	422.548
									12.056	419.591
									12.064	416.678
									12.072	413.887
									12.08	411.215
									12.088	408.421
									12.096	405.355
									12.104	402.1
									12.112	398.977
									12.12	395.96
									12.128	393.036
									12.136	390.134
									12.144	387.14
									12.152	384.073
									12.16	380.996
									12.168	377.97
									12.176	374.951
									12.184	371.848
									12.192	368.693
									12.2	365.554
									12.208	362.636
									12.216	359.816
									12.224	356.968
									12.232	354.093
									12.24	351.233
									12.248	348.423
									12.256	345.719
									12.264	343.13
									12.272	340.53
									12.28	337.808
									12.288	335.036
									12.296	332.217
									12.304	329.327
									12.312	326.478
									12.32	323.77
									12.328	321.248
									12.336	318.747
									12.344	316.032
									12.352	313.175
									12.36	310.396
									12.368	307.709
									12.376	305.028
									12.384	302.269
									12.392	299.496
									12.4	296.673
									12.408	293.831
									12.416	290.977
									12.424	288.049
									12.432	284.966
									12.44	281.76
									12.448	278.55
									12.456	275.467
									12.464	272.373
									12.472	269.163
									12.48	265.888
									12.488	262.59
									12.496	259.319
									12.504	256.08
									12.512	252.879
									12.52	249.609
									12.528	246.248
									12.536	242.823
									12.544	239.383
									12.552	235.915
									12.56	232.438
									12.568	229.097
									12.576	225.904
									12.584	222.663
									12.592	219.337
									12.6	216.019
									12.608	212.815
									12.616	209.701
									12.624	206.615
									12.632	203.594
									12.64	200.608
									12.648	197.625
									12.656	194.671
									12.664	191.784
									12.672	188.93
									12.68	186.108
									12.688	183.332
									12.696	180.64
									12.704	178.116
									12.712	175.659
									12.72	173.195
									12.728	170.775
									12.736	168.418
									12.744	166.137
									12.752	163.927
									12.76	161.799
									12.768	159.686
									12.776	157.581
									12.784	155.528
									12.792	153.53
									12.8	151.571
									12.808	149.675
									12.816	147.84
									12.824	146.106
									12.832	144.375
									12.84	142.625
									12.848	140.929
									12.856	139.318
									12.864	137.755
									12.872	136.205
									12.88	134.701
									12.888	133.244
									12.896	131.786
									12.904	130.36
									12.912	128.991
									12.92	127.616
									12.928	126.255
									12.936	124.901
									12.944	123.627
									12.952	122.431
									12.96	121.259
									12.968	120.068
									12.976	118.919
									12.984	117.823
									12.992	116.761
									13	115.711
									13.008	114.697
									13.016	113.685
									13.024	112.683
									13.032	111.697
									13.04	110.745
									13.048	109.809
									13.056	108.908
									13.064	108.034
									13.072	107.209
									13.08	106.372
									13.088	105.52
									13.096	104.71
									13.104	103.921
									13.112	103.169
									13.12	102.434
									13.128	101.723
									13.136	101.035
									13.144	100.351
									13.152	99.649
									13.16	98.977
									13.168	98.312
									13.176	97.655
									13.184	97.015
									13.192	96.411
									13.2	95.834
									13.208	95.267
									13.216	94.695
									13.224	94.147
									13.232	93.613
									13.24	93.102
									13.248	92.618
									13.256	92.122
									13.264	91.635
									13.272	91.153
									13.28	90.678
									13.288	90.226
									13.296	89.777
									13.304	89.364
									13.312	88.961
									13.32	88.574
									13.328	88.189
									13.336	87.784
									13.344	87.407
									13.352	87.049
									13.36	86.703
									13.368	86.369
									13.376	86.062
									13.384	85.757
									13.392	85.45
									13.4	85.154
									13.408	84.855
									13.416	84.571
									13.424	84.292
									13.432	84.037
									13.44	83.799
									13.448	83.573
									13.456	83.345
									13.464	83.12
									13.472	82.909
									13.48	82.704
									13.488	82.507
									13.496	82.329
									13.504	82.149
									13.512	81.999
									13.52	81.842
									13.528	81.693
									13.536	81.545
									13.544	81.408
									13.552	81.281
									13.56	81.152
									13.568	81.043
									13.576	80.937
									13.584	80.823
									13.592	80.717
									13.6	80.638
									13.608	80.572
									13.616	80.503
									13.624	80.439
									13.632	80.386
									13.64	80.34
									13.648	80.283
									13.656	80.219
									13.664	80.16
									13.672	80.114
									13.68	80.072
									13.688	80.038
									13.696	79.996
									13.704	79.957
									13.712	79.92
									13.72	79.878
									13.728	79.862
									13.736	79.839
									13.744	79.812
									13.752	79.782
									13.76	79.763
									13.768	79.756
									13.776	79.73
									13.784	79.694
									13.792	79.677
									13.8	79.66
									13.808	79.623
									13.816	79.596
									13.824	79.574
									13.832	79.54
									13.84	79.503
									13.848	79.486
									13.856	79.456
									13.864	79.433
									13.872	79.403
									13.88	79.374
									13.888	79.339
									13.896	79.284
									13.904	79.237
									13.912	79.196
									13.92	79.146
									13.928	79.091
									13.936	79.044
									13.944	78.996
									13.952	78.946
									13.96	78.885
									13.968	78.822
									13.976	78.768
									13.984	78.711
									13.992	78.66
									14	78.606
									14.008	78.544
									14.016	78.475
									14.024	78.409
									14.032	78.34
									14.04	78.267
									14.048	78.205
									14.056	78.132
									14.064	78.054
									14.072	77.978
									14.08	77.907
									14.088	77.844
									14.096	77.766
									14.104	77.691
									14.112	77.614
									14.12	77.547
									14.128	77.485
									14.136	77.401
									14.144	77.339
									14.152	77.256
									14.16	77.165
									14.168	77.097
									14.176	77.026
									14.184	76.957
									14.192	76.874
									14.2	76.788
									14.208	76.712
									14.216	76.629
									14.224	76.549
									14.232	76.484
									14.24	76.42
									14.248	76.348
									14.256	76.27
									14.264	76.196
									14.272	76.116
									14.28	76.047
									14.288	75.978
									14.296	75.876
									14.304	75.817
									14.312	75.74
									14.32	75.661
									14.328	75.583
									14.336	75.519
									14.344	75.453
									14.352	75.393
									14.36	75.329
									14.368	75.265
									14.376	75.191
									14.384	75.108
									14.392	75.028
									14.4	74.965
									14.408	74.894
									14.416	74.827
									14.424	74.76
									14.432	74.693
									14.44	74.627
									14.448	74.559
									14.456	74.49
									14.464	74.43
									14.472	74.367
									14.48	74.302
									14.488	74.245
									14.496	74.172
									14.504	74.116
									14.512	74.06
									14.52	74.009
									14.528	73.946
									14.536	73.892
									14.544	73.827
									14.552	73.776
									14.56	73.722
									14.568	73.669
									14.576	73.631
									14.584	73.582
									14.592	73.548
									14.6	73.505
									14.608	73.468
									14.616	73.446
									14.624	73.416
									14.632	73.372
									14.64	73.346
									14.648	73.324
									14.656	73.306
									14.664	73.287
									14.672	73.276
									14.68	73.259
									14.688	73.249
									14.696	73.227
									14.704	73.207
									14.712	73.194
									14.72	73.181
									14.728	73.189
									14.736	73.19
									14.744	73.19
									14.752	73.184
									14.76	73.171
									14.768	73.172
									14.776	73.17
									14.784	73.17
									14.792	73.162
									14.8	73.16
									14.808	73.16
									14.816	73.165
									14.824	73.165
									14.832	73.16
									14.84	73.16
									14.848	73.161
									14.856	73.176
									14.864	73.177
									14.872	73.164
									14.88	73.16
									14.888	73.157
									14.896	73.136
									14.904	73.124
									14.912	73.11
									14.92	73.092
									14.928	73.074
									14.936	73.062
									14.944	73.036
									14.952	73.019
									14.96	72.988
									14.968	72.971
									14.976	72.952
									14.984	72.934
									14.992	72.915
									15	72.878
									15.008	72.844
									15.016	72.804
									15.024	72.767
									15.032	72.736
									15.04	72.702
									15.048	72.661
									15.056	72.621
									15.064	72.579
									15.072	72.54
									15.08	72.513
									15.088	72.476
									15.096	72.434
									15.104	72.397
									15.112	72.362
									15.12	72.324
									15.128	72.279
									15.136	72.238
									15.144	72.209
									15.152	72.169
									15.16	72.126
									15.168	72.086
									15.176	72.045
									15.184	72.009
									15.192	71.966
									15.2	71.932
									15.208	71.893
									15.216	71.856
									15.224	71.818
									15.232	71.766
									15.24	71.724
									15.248	71.68
									15.256	71.645
									15.264	71.611
									15.272	71.568
									15.28	71.533
									15.288	71.499
									15.296	71.465
									15.304	71.434
									15.312	71.392
									15.32	71.363
									15.328	71.331
									15.336	71.296
									15.344	71.26
									15.352	71.234
									15.36	71.203
									15.368	71.157
									15.376	71.137
									15.384	71.101
									15.392	71.071
									15.4	71.028
									15.408	71.001
									15.416	70.97
									15.424	70.939
									15.432	70.908
									15.44	70.868
									15.448	70.841
									15.456	70.815
									15.464	70.777
									15.472	70.752
									15.48	70.727
									15.488	70.702
									15.496	70.672
									15.504	70.64
									15.512	70.611
									15.52	70.567
									15.528	70.529
									15.536	70.492
									15.544	70.467
									15.552	70.443
									15.56	70.408
									15.568	70.368
									15.576	70.335
									15.584	70.299
									15.592	70.268
									15.6	70.242
									15.608	70.2
									15.616	70.158
									15.624	70.132
									15.632	70.099
									15.64	70.074
									15.648	70.043
									15.656	70.004
									15.664	69.969
									15.672	69.942
									15.68	69.91
									15.688	69.869
									15.696	69.837
									15.704	69.814
									15.712	69.788
									15.72	69.757
									15.728	69.731
									15.736	69.697
									15.744	69.67
									15.752	69.642
									15.76	69.61
									15.768	69.584
									15.776	69.546
									15.784	69.505
									15.792	69.474
									15.8	69.448
									15.808	69.411
									15.816	69.375
									15.824	69.342
									15.832	69.303
									15.84	69.283
									15.848	69.256
									15.856	69.233
									15.864	69.191
									15.872	69.169
									15.88	69.135
									15.888	69.104
									15.896	69.074
									15.904	69.035
									15.912	69.019
									15.92	68.989
									15.928	68.961
									15.936	68.933
									15.944	68.908
									15.952	68.885
									15.96	68.855
									15.968	68.838
[truncated: 1,004 more rows]

## Sheet: Fig. 2b insert
Fig. 2b	Uncropped image of the gel shown in Fig. 2b. Lanes 1, 4 and 10 are protein marker. Lanes 2 and 3: MetCaCb from different batch. Lanes 5-9: Purified proteins unrelated to this study.

## Sheet: Fig 2d
Fig. 2d	Guanylurea production at various temperatures and pH 9.0
		GUA production (nmol s-1 mg protein-1)
	Temperature (℃)	Assay1	Assay2	Assay3	Average	SD
	5	0	0	0	0	0
	20	1.72015	0.42298	1.65834	1.26716	0.73173
	30	4.82406	4.92249	7.12053	5.62236	1.29839
	35	14.0715	10.3369	8.5415	10.9833	2.82111
	45	29.7917	27.5431	32.7272	30.0206	2.59962
	50	43.0869	41.7855	45.6926	43.5217	1.98949
	55	16.3434	16.5901	18.9775	17.3037	1.45483
	60	6.97034	8.66355	6.06933	7.23441	1.31711
	65	3.6864	3.25198	4.18696	3.70844	0.46788
	70	3.37649	3.5425	3.66664	3.52854	0.14558
	75	2.29067	1.85193	2.5836	2.24207	0.36825
	80	2.34528	2.27699	2.41584	2.34603	0.06943
	85	0	0	0	0	0
	90	0	0	0	0	0

## Sheet: Fig 2e
Fig. 2e	Guanylurea production from metformin at various pH values
		GUA production (nmol s-1 mg protein-1)
	pH values	Assay1	Assay2	Assay3	Average	SD
	4	0	0	0	0	0
	4.6	0	0	0	0	0
	5	0	0	0	0	0
	5.5	0	0	0	0	0
	6.1	2.0671	2.98603	4.00703	3.02006	0.97041
	6.5	9.84084	6.4258	11.045	9.10389	2.39616
	7.5	17.3277	16.4006	18.6298	17.4527	1.11985
	8	30.4323	31.0031	31.6791	31.0381	0.62415
	8.8	38.0979	29.8006	45.4249	37.7745	7.81718
	9	39.7194	38.5765	43.1162	40.4707	2.36125
	9.8	26.9615	26.6178	34.0828	29.2207	4.21422
	10	18.9449	24.0056	25.0893	22.6799	3.27972
	10.2	7.20835	10.8029	9.50813	9.17314	1.82056
	10.5	1.27206	1.97089	1.56445	1.60247	0.35096
	11	0	0	0	0	0
	11.3	0	0	0	0	0
	11.5	0	0	0	0	0
	12	0	0	0	0	0

## Sheet: Fig 2f
Fig. 2f	Guanylurea production at various metformin concentrations was determined at pH 9.0 and pH 10.0
		pH 9.0							pH 10.0
	Concentrations (mM)	Assay1	Assay2	Assay3	Average	SD		Concentrations (mM)	Assay1	Assay2	Assay3	Average	SD
	0.5	38.7589	34.1082	53.4005	42.0892	10.0681		0.5	21.2397	18.5223	23.006	20.9227	2.2586
	2	112.733	141.426	156.775	136.978	22.3554		2	73.3268	60.7058	50.5134	61.5153	11.4282
	5	363.897	336.316	349.37	349.861	13.7969		6	211.894	160.94	190.705	187.846	25.5974
	7	413.382	397.967	401.213	404.187	8.12663		8	251.029	260.288	270.473	260.596	9.72587
	10	496.125	485.66	491.749	491.178	5.25618		9	304.905	282.678	291.481	293.021	11.1931
	12	547.894	513.567	576.34	545.934	31.4323		18	388.506	347.4	383.717	373.208	22.4784
	30	670.498	706.299	731.428	702.742	30.6206		30	422.221	395.604	387.533	401.786	18.1518
	50	708.367	733.159	687.993	709.84	22.6192		50	419.891	414.725	396.862	410.493	12.0837
	70	704.305	730.934	687.083	707.441	22.0933		70	361.611	344.022	364.494	356.709	11.0812

## Sheet: Fig 2g
Fig. 2g	Guanylurea production at various 1-methylbiguanide concentrations was determined at pH 9.0
	Concentrations (mM)	Assay1	Assay2	Assay3	Average	SD
	1	5.79833	6.79533	6.47061	6.35476	0.5085
	5	11.3885	11.298	11.5247	11.4038	0.1141
	10	25.6186	24.5422	23.527	24.5626	1.04593
	30	63.7758	61.9697	55.2454	60.3303	4.49526
	50	74.2353	71.4934	63.8712	69.8667	5.37013
	70	101.581	96.522	87.5631	95.2219	7.09859
	90	121.784	115.005	104.235	113.674	8.85005
	120	135.204	127.8	111.654	124.886	12.0423
	150	151.018	142.979	123.66	139.219	14.0613
	180	177.63	164.638	143.871	162.046	17.0277
	200	191.443	168.734	150.009	170.062	20.749
	220	219.109	194.77	166.609	193.496	26.2728
	250	214.562	196.514	165.575	192.217	24.7747
	300	221.37	200.694	168.905	196.99	26.428

[truncated: 6 more sheets: Fig 4b, Fig 4c, Fig. S2a, Fig.S2e, Fig.S2f, Table S1]
